# Supplementary material for: Atypical Ductal Hyperplasia and Lobular In Situ Neoplasm: High-Risk Lesions Challenging Breast Cancer Prevention
Source: Cancers (Basel). 2024 Feb 19;16(4):837. doi: 10.3390/cancers16040837 (PMC10886664; doi:10.3390/cancers16040837)
Supplement: Supplementary file 1 [file cancers-16-00837-s001.zip]

Archive with 1 entries (1 files):
- cancers-2824605-supplementary.pdf
